# Supplementary material for: Macular Ganglion Cell Complex and Peripapillary Retinal Nerve Fiber Layer Thinning in Patients with Type-1 Gaucher Disease
Source: Int J Mol Sci. 2020 Sep 24;21(19):7027. doi: 10.3390/ijms21197027 (PMC7582605; doi:10.3390/ijms21197027)
Supplement: Supplementary file 1 [file ijms-21-07027-s001.zip]

Archive with 1 entries (1 files):
- ijms-911050-supplementary.xlsx
